# Supplementary material for: Post-traumatic stress disorder, depressive symptoms, and cognitive function among middle-aged urban adults: Healthy Aging in Neighborhoods of Diversity across the Life Span study
Source: GeroScience. 2025 Sep 15;48(3):3275–93. doi: 10.1007/s11357-025-01825-0 (PMC13356020; doi:10.1007/s11357-025-01825-0)
Supplement: Supplementary file 2 — Supplementary file2 (XLSX 55 KB) [file 11357_2025_1825_MOESM2_ESM.xlsx]

## Sheet: 1_PTSD_CESD_COGN
ID	ROI	IMPUTATION	DE_zPTSD_EST	DE_zPTSD_SE	DE_zPTSD_P	IE_zPTSD_EST	IE_zPTSD_SE	IE_zPTSD_P	TE_zPTSD_EST	TE_zPTSD_SE	TE_zPTSD_P	Percent_mediated_zPTSD	VAR_DE_zPTSD	VAR_IE_zPTSD	VAR_TE_zPTSD	SD_ROI	TE_PTSD_ST	IE_PTSD_ST	DE_PTSD_ST
1	zMMStotnorm	1	-0.0272579	0.02865	0.341	-0.0106502	0.0179906	0.554	-0.0379082	0.0222389	0.088	28.0947	0.000820822	0.000323662	0.000494569	1	-0.0379082	-0.0106502	-0.0272579
1	zMMStotnorm	2	-0.023666	0.0285716	0.407	-0.0108881	0.0179277	0.544	-0.0345541	0.0221891	0.119	31.5103	0.000816336	0.000321402	0.000492356	1	-0.0345541	-0.0108881	-0.023666
1	zMMStotnorm	3	-0.0251599	0.0285938	0.379	-0.0126879	0.0179422	0.479	-0.0378478	0.0222064	0.088	33.5235	0.000817605	0.000321923	0.000493124	1	-0.0378478	-0.0126879	-0.0251599
1	zMMStotnorm	4	-0.029425	0.028564	0.303	-0.0096658	0.0179422	0.59	-0.0390908	0.0221692	0.078	24.7265	0.000815902	0.000321923	0.000491473	1	-0.0390908	-0.0096658	-0.029425
1	zMMStotnorm	5	-0.0216936	0.0286642	0.449	-0.0151921	0.0180453	0.4	-0.0368857	0.0222188	0.097	41.187	0.000821636	0.000325633	0.000493675	1	-0.0368857	-0.0151921	-0.0216936
2	zcvltca	1	-0.0314328	0.0332452	0.344	-0.0770227	0.0213986	0	-0.108455	0.0257275	0	71.0178	0.00110524	0.0004579	0.000661904	1	-0.108455	-0.0770227	-0.0314328
2	zcvltca	2	-0.0298662	0.0332107	0.368	-0.0775463	0.0213839	0	-0.107412	0.0256987	0	72.1949	0.00110295	0.000457271	0.000660423	1	-0.107412	-0.0775463	-0.0298662
2	zcvltca	3	-0.0305791	0.0332286	0.357	-0.0753321	0.0213536	0	-0.105911	0.0257323	0	71.1276	0.00110414	0.000455976	0.000662151	1	-0.105911	-0.0753321	-0.0305791
2	zcvltca	4	-0.0299765	0.0332548	0.367	-0.0773626	0.0214102	0	-0.107339	0.0257325	0	72.0731	0.00110588	0.000458397	0.000662162	1	-0.107339	-0.0773626	-0.0299765
2	zcvltca	5	-0.033581	0.0332423	0.312	-0.0740035	0.0214324	0.001	-0.107584	0.0256716	0	68.7864	0.00110505	0.000459348	0.000659031	1	-0.107584	-0.0740035	-0.033581
3	zCVLfrl	1	-0.0164668	0.0343163	0.631	-0.0685993	0.0220203	0.002	-0.085066	0.0265425	0.001	80.6424	0.00117761	0.000484894	0.000704504	1	-0.085066	-0.0685993	-0.0164668
3	zCVLfrl	2	-0.0148471	0.0343117	0.665	-0.0695242	0.0220294	0.002	-0.0843713	0.0265347	0.001	82.4027	0.00117729	0.000485294	0.00070409	1	-0.0843713	-0.0695242	-0.0148471
3	zCVLfrl	3	-0.0152703	0.0343307	0.656	-0.0675145	0.0219857	0.002	-0.0827849	0.0265842	0.002	81.5541	0.0011786	0.000483371	0.00070672	1	-0.0827849	-0.0675145	-0.0152703
3	zCVLfrl	4	-0.0153368	0.0343219	0.655	-0.0686584	0.0220175	0.002	-0.0839952	0.0265527	0.002	81.7409	0.00117799	0.00048477	0.000705046	1	-0.0839952	-0.0686584	-0.0153368
3	zCVLfrl	5	-0.0186859	0.0343342	0.586	-0.0649979	0.0220674	0.003	-0.0836838	0.0265023	0.002	77.6708	0.00117884	0.00048697	0.000702372	1	-0.0836838	-0.0649979	-0.0186859
4	zBVRtot	1	0.0664474	0.032749	0.042	0.0315162	0.0207131	0.128	0.0979636	0.0254078	0	32.1713	0.0010725	0.000429033	0.000645556	1	0.0979636	0.0315162	0.0664474
4	zBVRtot	2	0.0623605	0.0327418	0.057	0.032751	0.0206961	0.114	0.0951115	0.0254158	0	34.4343	0.00107203	0.000428329	0.000645963	1	0.0951115	0.032751	0.0623605
4	zBVRtot	3	0.0652487	0.0327303	0.046	0.0312596	0.0206847	0.131	0.0965083	0.0254062	0	32.3906	0.00107127	0.000427857	0.000645475	1	0.0965083	0.0312596	0.0652487
4	zBVRtot	4	0.0676549	0.0327343	0.039	0.0305988	0.0207039	0.139	0.0982537	0.0253939	0	31.1426	0.00107153	0.000428651	0.00064485	1	0.0982537	0.0305988	0.0676549
4	zBVRtot	5	0.0666117	0.0327421	0.042	0.0308992	0.020747	0.136	0.0975109	0.0253694	0	31.6879	0.00107205	0.000430438	0.000643606	1	0.0975109	0.0308992	0.0666117
5	zAttention	1	0.0167586	0.0346202	0.628	-0.0293586	0.0220603	0.183	-0.0126	0.0267192	0.637	233.005	0.00119856	0.000486657	0.000713916	1	-0.0126	-0.0293586	0.0167586
5	zAttention	2	0.0178855	0.03465	0.606	-0.0286661	0.0220539	0.194	-0.0107806	0.0267615	0.687	265.904	0.00120062	0.000486375	0.000716178	1	-0.0107806	-0.0286661	0.0178855
5	zAttention	3	0.0186445	0.0346563	0.591	-0.0295286	0.0220526	0.181	-0.0108841	0.0267729	0.684	271.3	0.00120106	0.000486317	0.000716788	1	-0.0108841	-0.0295286	0.0186445
5	zAttention	4	0.0177275	0.0346141	0.609	-0.031416	0.0220345	0.154	-0.0136885	0.0267383	0.609	229.507	0.00119814	0.000485519	0.000714937	1	-0.0136885	-0.031416	0.0177275
5	zAttention	5	0.0220343	0.0346118	0.524	-0.0324261	0.0220716	0.142	-0.0103918	0.0267073	0.697	312.035	0.00119798	0.000487156	0.00071328	1	-0.0103918	-0.0324261	0.0220343
6	zFluencyWord	1	-0.0044782	0.0328776	0.892	-0.0434787	0.020796	0.037	-0.0479569	0.0255436	0.06	90.662	0.00108094	0.000432474	0.000652476	1	-0.0479569	-0.0434787	-0.0044782
6	zFluencyWord	2	-0.0026077	0.0329009	0.937	-0.0429596	0.0207978	0.039	-0.0455673	0.0255703	0.075	94.2773	0.00108247	0.000432548	0.00065384	1	-0.0455673	-0.0429596	-0.0026077
6	zFluencyWord	3	-0.0052166	0.0328086	0.874	-0.0431743	0.0207355	0.037	-0.0483909	0.0255031	0.058	89.2199	0.0010764	0.000429961	0.000650408	1	-0.0483909	-0.0431743	-0.0052166
6	zFluencyWord	4	-0.0059483	0.0328622	0.856	-0.0426091	0.0207878	0.04	-0.0485574	0.0255272	0.057	87.75	0.00107992	0.000432133	0.000651638	1	-0.0485574	-0.0426091	-0.0059483
6	zFluencyWord	5	-0.0035649	0.0329142	0.914	-0.0444033	0.0208586	0.033	-0.0479682	0.0255425	0.06	92.5682	0.00108334	0.000435081	0.000652419	1	-0.0479682	-0.0444033	-0.0035649
7	zDigitSpanFwd	1	-0.093022	0.0318685	0.004	-0.0083606	0.0201131	0.678	-0.101383	0.0247227	0	8.24658	0.0010156	0.000404537	0.000611212	1	-0.101383	-0.0083606	-0.093022
7	zDigitSpanFwd	2	-0.0914616	0.0318511	0.004	-0.0077193	0.0200914	0.701	-0.0991809	0.0247175	0	7.78305	0.00101449	0.000403664	0.000610955	1	-0.0991809	-0.0077193	-0.0914616
7	zDigitSpanFwd	3	-0.0921195	0.0318981	0.004	-0.0086986	0.0201092	0.665	-0.100818	0.0247644	0	8.62802	0.00101749	0.00040438	0.000613276	1	-0.100818	-0.0086986	-0.0921195
7	zDigitSpanFwd	4	-0.0919458	0.0318787	0.004	-0.0088198	0.020124	0.661	-0.100766	0.0247273	0	8.75279	0.00101625	0.000404975	0.000611439	1	-0.100766	-0.0088198	-0.0919458
7	zDigitSpanFwd	5	-0.0914544	0.031798	0.004	-0.009157	0.0201114	0.649	-0.100611	0.0246338	0	9.10135	0.00101111	0.000404468	0.000606824	1	-0.100611	-0.009157	-0.0914544
8	zDigitSpanBck	1	-0.0166514	0.0307428	0.588	-0.012492	0.0194456	0.521	-0.0291434	0.0238186	0.221	42.8639	0.00094512	0.000378131	0.000567326	1	-0.0291434	-0.012492	-0.0166514
8	zDigitSpanBck	2	-0.0135818	0.030734	0.659	-0.0131506	0.0194383	0.499	-0.0267324	0.0238139	0.262	49.1935	0.000944579	0.000377848	0.000567102	1	-0.0267324	-0.0131506	-0.0135818
8	zDigitSpanBck	3	-0.0131898	0.0307849	0.668	-0.0149976	0.0194627	0.441	-0.0281874	0.0238621	0.237	53.2068	0.00094771	0.000378797	0.0005694	1	-0.0281874	-0.0149976	-0.0131898
8	zDigitSpanBck	4	-0.013279	0.030806	0.666	-0.014797	0.0194901	0.448	-0.028076	0.0238666	0.239	52.7034	0.00094901	0.000379864	0.000569615	1	-0.028076	-0.014797	-0.013279
8	zDigitSpanBck	5	-0.0130462	0.0307309	0.671	-0.0146414	0.0194759	0.452	-0.0276876	0.0237809	0.244	52.8807	0.000944388	0.000379311	0.000565531	1	-0.0276876	-0.0146414	-0.0130462
9	zclock_command	1	-0.048785	0.034795	0.161	-0.0364192	0.0219661	0.097	-0.0852042	0.027037	0.002	42.7434	0.00121069	0.00048251	0.000730999	1	-0.0852042	-0.0364192	-0.048785
9	zclock_command	2	-0.0477484	0.034755	0.169	-0.033023	0.0219193	0.132	-0.0807714	0.0270144	0.003	40.8845	0.00120791	0.000480456	0.000729778	1	-0.0807714	-0.033023	-0.0477484
9	zclock_command	3	-0.0473314	0.0348214	0.174	-0.0350316	0.021961	0.111	-0.082363	0.0270713	0.002	42.5332	0.00121253	0.000482286	0.000732855	1	-0.082363	-0.0350316	-0.0473314
9	zclock_command	4	-0.0488754	0.0348419	0.161	-0.0348797	0.0219929	0.113	-0.0837551	0.0270713	0.002	41.6449	0.00121396	0.000483688	0.000732855	1	-0.0837551	-0.0348797	-0.0488754
9	zclock_command	5	-0.0457509	0.0348388	0.189	-0.0363776	0.0220352	0.099	-0.0821285	0.0270367	0.002	44.2935	0.00121374	0.00048555	0.000730983	1	-0.0821285	-0.0363776	-0.0457509
10	zLnTrailsAtestSec	1	0.0298966	0.0323003	0.355	0.0091283	0.0204748	0.656	0.0390249	0.0249854	0.118	23.391	0.00104331	0.000419217	0.00062427	1	0.0390249	0.0091283	0.0298966
10	zLnTrailsAtestSec	2	0.0280252	0.0323639	0.387	0.0098294	0.0205048	0.632	0.0378546	0.0250434	0.131	25.9662	0.00104742	0.000420447	0.000627172	1	0.0378546	0.0098294	0.0280252
10	zLnTrailsAtestSec	3	0.0269205	0.0323464	0.405	0.0088401	0.0204855	0.666	0.0357606	0.0250359	0.153	24.7202	0.00104629	0.000419656	0.000626796	1	0.0357606	0.0088401	0.0269205
10	zLnTrailsAtestSec	4	0.0270978	0.0324272	0.403	0.0104416	0.0205572	0.612	0.0375394	0.0250829	0.134	27.815	0.00105152	0.000422598	0.000629152	1	0.0375394	0.0104416	0.0270978
10	zLnTrailsAtestSec	5	0.0276547	0.0324213	0.394	0.0113319	0.0205978	0.582	0.0389866	0.0250428	0.12	29.0661	0.00105114	0.000424269	0.000627142	1	0.0389866	0.0113319	0.0276547
11	zLnTrailsBtestSec	1	0.0418886	0.029639	0.158	0.0303069	0.0188089	0.107	0.0721954	0.0229483	0.002	41.979	0.00087847	0.000353775	0.000526624	1	0.0721954	0.0303069	0.0418886
11	zLnTrailsBtestSec	2	0.0379166	0.0296331	0.201	0.0300279	0.0187952	0.11	0.0679445	0.0229513	0.003	44.1947	0.000878121	0.00035326	0.000526762	1	0.0679445	0.0300279	0.0379166
11	zLnTrailsBtestSec	3	0.0389555	0.0296803	0.189	0.0306465	0.0188193	0.103	0.069602	0.0229942	0.002	44.0311	0.00088092	0.000354166	0.000528733	1	0.069602	0.0306465	0.0389555
11	zLnTrailsBtestSec	4	0.040829	0.0296754	0.169	0.0300736	0.0188329	0.11	0.0709026	0.0229751	0.002	42.4154	0.000880629	0.000354678	0.000527855	1	0.0709026	0.0300736	0.040829
11	zLnTrailsBtestSec	5	0.0374207	0.0296642	0.207	0.0310841	0.0188676	0.099	0.0685048	0.0229345	0.003	45.3751	0.000879965	0.000355986	0.000525991	1	0.0685048	0.0310841	0.0374207
12	zCrdRot	1	-0.0533456	0.0360319	0.139	-0.0056492	0.0232828	0.808	-0.0589948	0.0275007	0.032	9.57576	0.0012983	0.000542089	0.000756289	1	-0.0589948	-0.0056492	-0.0533456
12	zCrdRot	2	-0.0495016	0.036025	0.169	-0.0099506	0.0232356	0.668	-0.0594522	0.0275346	0.031	16.7371	0.0012978	0.000539893	0.000758154	1	-0.0594522	-0.0099506	-0.0495016
12	zCrdRot	3	-0.0524518	0.0360237	0.145	-0.0081103	0.0232722	0.727	-0.0605621	0.0275005	0.028	13.3917	0.00129771	0.000541595	0.000756278	1	-0.0605621	-0.0081103	-0.0524518
12	zCrdRot	4	-0.0549963	0.0359665	0.126	-0.0068393	0.0232036	0.768	-0.0618356	0.0274827	0.024	11.0605	0.00129359	0.000538407	0.000755299	1	-0.0618356	-0.0068393	-0.0549963
12	zCrdRot	5	-0.052521	0.0360394	0.145	-0.0063953	0.0233298	0.784	-0.0589163	0.027471	0.032	10.8549	0.00129884	0.00054428	0.000754656	1	-0.0589163	-0.0063953	-0.052521
13	zidentpictot	1	-0.0551471	0.030307	0.069	-0.0118466	0.0194396	0.542	-0.0669937	0.0232582	0.004	17.6832	0.000918514	0.000377898	0.000540944	1	-0.0669937	-0.0118466	-0.0551471
13	zidentpictot	2	-0.0514484	0.0303763	0.09	-0.0159704	0.0194613	0.412	-0.0674188	0.0233361	0.004	23.6883	0.00092272	0.000378742	0.000544574	1	-0.0674188	-0.0159704	-0.0514484
13	zidentpictot	3	-0.0539336	0.0303677	0.076	-0.0133729	0.0194451	0.492	-0.0673065	0.0233347	0.004	19.8687	0.000922197	0.000378112	0.000544508	1	-0.0673065	-0.0133729	-0.0539336
13	zidentpictot	4	-0.0536791	0.0303616	0.077	-0.0148624	0.0194479	0.445	-0.0685415	0.0233265	0.003	21.6838	0.000921827	0.000378221	0.000544126	1	-0.0685415	-0.0148624	-0.0536791
13	zidentpictot	5	-0.0544737	0.0303647	0.073	-0.0138465	0.0195151	0.478	-0.0683202	0.0232727	0.003	20.2671	0.000922015	0.000380839	0.000541619	1	-0.0683202	-0.0138465	-0.0544737

## Sheet: 2_PTSD_CESD_COGN_COLLAPSED
COGNITION	DIRECT	INDIRECT	TOTAL
MMSE	-0.02544	-0.011817	-0.037257
CVLTCA	-0.031087	-0.076253	-0.107341
CVLFRL	-0.016121	-0.067859	-0.08398
BVR	0.065665	0.031405	0.09707
ATTEN	0.01861	-0.030279	-0.011669
FW	-0.004363	-0.043325	-0.047688
DSF	-0.092001	-0.008551	-0.100552
DSB	-0.01395	-0.014016	-0.027965
CDT	-0.047698	-0.035146	-0.082844
TATS	0.027919	0.009914	0.037833
TBTS	0.039402	0.030428	0.06983
CR	-0.052563	-0.007389	-0.059952
IDP	-0.053736	-0.01398	-0.067716

## Sheet: 3_PTSD_CESD_BYIMT
COGNITION	GROUP 1	GROUP 2	GROUP 3
MMSE	0.543161	0.57571	0.680543
CVLTCA	0.540022	0.581764	0.716512
CVLFRL	0.536495	0.595323	0.70368
BVR	0.545591	0.57911	0.683618
ATTEN	0.53353	0.580227	0.693052
FW	0.546144	0.57911	0.684532
DSF	0.544467	0.581183	0.685981
DSB	0.542852	0.580938	0.688515
CDT	0.545824	0.576827	0.683148
TATS	0.545545	0.581999	0.68731
TBTS	0.545545	0.581999	0.688926
CR	0.537485	0.607265	0.678389
IDP	0.540386	0.612386	0.693422

## Sheet: 4_CESD_COGN_BYIMT
COGNITION	GROUP 1	GROUP 2	GROUP 3
MMSE	-0.046246	-0.022637	0.024168
CVLTCA	-0.174388	-0.029135	-0.151409
CVLFRL	-0.136369	-0.05505	-0.166118
BVR	0.095224	0.029029	0.087854
ATTEN	-0.075534	-0.054934	-0.018052
FW	-0.130623	-0.140475	0.029708
DSF	-0.01103	-0.054827	0.001394
DSB	-0.014873	-0.065448	-0.040729
CDT	-0.01976	-0.042125	-0.139707
TATS	0.07083	-0.008331	-0.04025
TBTS	0.131238	-0.02218	0.023534
CR	-0.701705	-0.049907	0.163053
IDP	-0.035598	0.005969	-0.027112

## Sheet: 5-GINVAR_ANALYSIS_PTSD_CESD_IMT
ID	ROI	IMPUTATION	G1_PTSD -> CES-D_EST	G1_PTSD -> CES-D_SE	G1_PTSD -> CES-D_P	G2_PTSD -> CES-D_EST	G2_PTSD -> CES-D_SE	G2_PTSD -> CES-D_P	G3_PTSD -> CES-D_EST	G3_PTSD -> CES-D_SE	G3_PTSD -> CES-D_P	GINVARIANT (Wald Test)	GINVARIANT_P
1	zMMStotnorm	1	0.545959	0.0290006	0	0.575426	0.0422888	0	0.681362	0.0341117	0	9.474	0.0088
1	zMMStotnorm	2	0.54524	0.0290828	0	0.577713	0.0422788	0	0.678565	0.0341749	0	9.07	0.0107
1	zMMStotnorm	3	0.543432	0.0290648	0	0.566503	0.0422643	0	0.680494	0.0341784	0	9.854	0.0072
1	zMMStotnorm	4	0.538292	0.0291092	0	0.577858	0.0423359	0	0.68093	0.0341887	0	10.273	0.0059
1	zMMStotnorm	5	0.542882	0.0289698	0	0.581052	0.0427969	0	0.681365	0.0339892	0	9.789	0.0075
2	zcvltca	1	0.541984	0.0315491	0	0.583938	0.044879	0	0.716418	0.0371403	0	13.187	0.0014
2	zcvltca	2	0.544626	0.0317167	0	0.582195	0.0447522	0	0.714811	0.037248	0	12.547	0.0019
2	zcvltca	3	0.538512	0.0315064	0	0.572607	0.0447096	0	0.71548	0.0371858	0	13.801	0.001
2	zcvltca	4	0.537347	0.0318208	0	0.584838	0.0447914	0	0.716667	0.0372225	0	13.716	0.0011
2	zcvltca	5	0.537638	0.0315379	0	0.585243	0.0451786	0	0.719185	0.0370136	0	14.254	0.0008
3	zCVLfrl	1	0.538859	0.0317292	0	0.596923	0.0443845	0	0.704234	0.0380339	0	11.185	0.0037
3	zCVLfrl	2	0.542005	0.0318507	0	0.596256	0.0442695	0	0.701878	0.0381404	0	10.403	0.0055
3	zCVLfrl	3	0.535788	0.0316837	0	0.589456	0.044159	0	0.702618	0.0380649	0	11.431	0.0033
3	zCVLfrl	4	0.532116	0.031934	0	0.596398	0.0443463	0	0.703183	0.0381169	0	11.85	0.0027
3	zCVLfrl	5	0.533709	0.0316656	0	0.597584	0.0446777	0	0.706486	0.0379071	0	12.256	0.0022
4	zBVRtot	1	0.548405	0.0290744	0	0.57885	0.0418686	0	0.683974	0.0334765	0	9.695	0.0078
4	zBVRtot	2	0.547429	0.0291683	0	0.581215	0.0418479	0	0.682047	0.033531	0	9.437	0.0089
4	zBVRtot	3	0.546355	0.0291695	0	0.570903	0.0417906	0	0.683646	0.033566	0	10.066	0.0065
4	zBVRtot	4	0.540747	0.0291917	0	0.581461	0.0419312	0	0.684034	0.0335564	0	10.576	0.0051
4	zBVRtot	5	0.545017	0.0290452	0	0.583121	0.0423423	0	0.684387	0.0333816	0	10.133	0.0063
5	zAttention	1	0.536662	0.0308177	0	0.5829	0.0432235	0	0.695256	0.0358245	0	0.0033	0.0033
5	zAttention	2	0.536537	0.0308952	0	0.582081	0.0432899	0	0.688688	0.0358636	0	10.485	0.0053
5	zAttention	3	0.53349	0.030905	0	0.568914	0.0432451	0	0.693699	0.0358612	0	11.899	0.0026
5	zAttention	4	0.529078	0.030957	0	0.582944	0.0433538	0	0.692119	0.0358828	0	11.937	0.0026
5	zAttention	5	0.531881	0.0308225	0	0.584297	0.0436923	0	0.695496	0.0356851	0	12.165	0.0023
6	zFluencyWord	1	0.549194	0.029147	0	0.57885	0.0418686	0	0.685338	0.0339572	0	9.608	0.0082
6	zFluencyWord	2	0.548927	0.0292519	0	0.581215	0.0418479	0	0.682546	0.0340268	0	9.135	0.0104
6	zFluencyWord	3	0.54679	0.029282	0	0.570903	0.0417906	0	0.684505	0.0340281	0	9.941	0.0069
6	zFluencyWord	4	0.5412	0.029245	0	0.581461	0.0419312	0	0.684894	0.0340306	0	10.447	0.0054
6	zFluencyWord	5	0.544608	0.0291372	0	0.583121	0.0423423	0	0.685379	0.033835	0	10.141	0.0063
7	zDigitSpanFwd	1	0.54792	0.0297823	0	0.581574	0.0418349	0	0.686418	0.0345183	0	9.515	0.0086
7	zDigitSpanFwd	2	0.547703	0.0298873	0	0.582333	0.0417954	0	0.68376	0.034576	0	9.108	0.0105
7	zDigitSpanFwd	3	0.54449	0.0298996	0	0.573645	0.0418194	0	0.686017	0.0345972	0	10.014	0.0067
7	zDigitSpanFwd	4	0.539124	0.0298635	0	0.583855	0.0420169	0	0.685786	0.0346148	0	10.432	0.0054
7	zDigitSpanFwd	5	0.543097	0.0297518	0	0.584507	0.0422293	0	0.687922	0.0343931	0	10.327	0.0057
8	zDigitSpanBck	1	0.546463	0.0297892	0	0.580976	0.0420842	0	0.688921	0.0342878	0	10.152	0.0062
8	zDigitSpanBck	2	0.546141	0.0299149	0	0.582018	0.0420184	0	0.686804	0.0343534	0	9.805	0.0074
8	zDigitSpanBck	3	0.543392	0.0299407	0	0.572869	0.0419965	0	0.688543	0.0343913	0	10.615	0.005
8	zDigitSpanBck	4	0.536009	0.0299378	0	0.584096	0.0422552	0	0.68843	0.0343774	0	11.315	0.0035
8	zDigitSpanBck	5	0.542255	0.0298111	0	0.584734	0.0424915	0	0.689876	0.0341581	0	10.799	0.0045
9	zclock_command	1	0.548869	0.0291365	0	0.576411	0.0418555	0	0.684028	0.0339062	0	9.539	0.0085
9	zclock_command	2	0.547948	0.0292336	0	0.579033	0.0418263	0	0.681338	0.0339656	0	9.154	0.0103
9	zclock_command	3	0.54631	0.0292489	0	0.56838	0.0417783	0	0.683097	0.0339816	0	9.892	0.0071
9	zclock_command	4	0.541012	0.0292599	0	0.579316	0.0419143	0	0.683332	0.0339756	0	10.296	0.0058
9	zclock_command	5	0.544982	0.0291203	0	0.580993	0.0423319	0	0.683945	0.0337847	0	9.944	0.0069
10	zLnTrailsAtestSec	1	0.548553	0.0292008	0	0.582083	0.0417664	0	0.688195	0.0339929	0	10.007	0.0067
10	zLnTrailsAtestSec	2	0.547943	0.0293153	0	0.58342	0.0417332	0	0.685231	0.0340528	0	9.571	0.0083
10	zLnTrailsAtestSec	3	0.545901	0.0293446	0	0.574684	0.0417329	0	0.687574	0.034066	0	10.374	0.0056
10	zLnTrailsAtestSec	4	0.540875	0.029327	0	0.584681	0.041973	0	0.687496	0.0340812	0	10.787	0.0045
10	zLnTrailsAtestSec	5	0.544452	0.0292091	0	0.585125	0.0421802	0	0.688054	0.0338682	0	10.496	0.0053
11	zLnTrailsBtestSec	1	0.548553	0.0292008	0	0.582083	0.0417664	0	0.689715	0.034122	0	10.185	0.0061
11	zLnTrailsBtestSec	2	0.547943	0.0293153	0	0.58342	0.0417332	0	0.68682	0.0341856	0	9.754	0.0076
11	zLnTrailsBtestSec	3	0.545901	0.0293446	0	0.574684	0.0417329	0	0.689278	0.0341948	0	10.583	0.005
11	zLnTrailsBtestSec	4	0.540875	0.029327	0	0.584681	0.041973	0	0.689219	0.0342164	0	10.996	0.0041
11	zLnTrailsBtestSec	5	0.544452	0.0292091	0	0.585125	0.0421802	0	0.689595	0.0339907	0	10.682	0.0048
12	zCrdRot	1	0.54021	0.030431	0	0.60759	0.0440958	0	0.67885	0.0363201	0	8.603	0.0135
12	zCrdRot	2	0.540972	0.0305429	0	0.611269	0.0442879	0	0.675349	0.0364366	0	8.076	0.0176
12	zCrdRot	3	0.537067	0.0304779	0	0.599611	0.044354	0	0.678307	0.0364394	0	8.847	0.012
12	zCrdRot	4	0.532661	0.0305666	0	0.608016	0.0445045	0	0.677661	0.0365143	0	9.368	0.0092
12	zCrdRot	5	0.536515	0.0304016	0	0.609838	0.0446331	0	0.681777	0.0361567	0	9.524	0.0085
13	zidentpictot	1	0.543086	0.0321836	0	0.612965	0.0469395	0	0.693739	0.0363749	0	9.626	0.0081
13	zidentpictot	2	0.544266	0.0321704	0	0.614565	0.0471358	0	0.69062	0.0365166	0	9.058	0.0108
13	zidentpictot	3	0.541175	0.0320316	0	0.602311	0.0471487	0	0.69393	0.0365729	0	9.882	0.0071
13	zidentpictot	4	0.536364	0.0323997	0	0.614167	0.0472576	0	0.692157	0.0366059	0	10.188	0.0061
13	zidentpictot	5	0.53704	0.0319477	0	0.617921	0.0478333	0	0.696665	0.0362903	0	10.944	0.0042

## Sheet: 6-GINVAR_ANALYSIS_CESD_COGN_IMT
ID	ROI	IMPUTATION	G1_CES-D -> COGN_EST	G1_CES-D -> COGN_SE	G1_CES-D -> COGN_P	G2_CES-D -> COGN_EST	G2_CES-D -> COGN_SE	G2_CES-D -> COGN_P	G3_CES-D -> COGN_EST	G3_CES-D -> COGN_SE	G3_CES-D -> COGN_P	GINVARIANT (Wald Test)	GINVARIANT_P
1	zMMStotnorm	1	-0.0390215	0.0457299	0.556	-0.0154015	0.0603103	0.798	0.0264223	0.0546406	0.629	0.846	0.6551
1	zMMStotnorm	2	-0.0490808	0.0455435	0.281	-0.0215323	0.0601509	0.72	0.0289365	0.0543816	0.595	1.214	0.545
1	zMMStotnorm	3	-0.0510997	0.0458182	0.265	-0.0216172	0.060421	0.721	0.0152957	0.0545687	0.779	0.869	0.6475
1	zMMStotnorm	4	-0.0436771	0.0457751	0.34	-0.0231167	0.0600772	0.7	0.0276786	0.0543831	0.611	1.025	0.5991
1	zMMStotnorm	5	-0.0483502	0.0459822	0.293	-0.0315193	0.0604272	0.602	0.0225067	0.0547497	0.681	1.014	0.6023
2	zcvltca	1	-0.179349	0.05809	0.002	-0.0288773	0.0631968	0.648	-0.152249	0.0598133	0.011	3.396	0.183
2	zcvltca	2	-0.179608	0.0579844	0.002	-0.0343934	0.0631805	0.586	-0.149088	0.0597788	0.013	3.106	0.2116
2	zcvltca	3	-0.170899	0.058569	0.004	-0.0233007	0.0636918	0.714	-0.153909	0.0598552	0.01	3.381	0.1844
2	zcvltca	4	-0.174871	0.0584098	0.003	-0.0346958	0.0634625	0.585	-0.149168	0.0595868	0.012	2.917	0.2326
2	zcvltca	5	-0.167211	0.058493	0.004	-0.0244075	0.0630156	0.699	-0.152632	0.0602536	0.011	3.244	0.1975
3	zCVLfrl	1	-0.141756	0.0576659	0.014	-0.0528396	0.0687559	0.442	-0.166155	0.0632665	0.009	1.609	0.4473
3	zCVLfrl	2	-0.139591	0.0577047	0.016	-0.0597026	0.06823	0.382	-0.169108	0.062932	0.007	1.468	0.4799
3	zCVLfrl	3	-0.135273	0.0585012	0.021	-0.0500186	0.0689975	0.468	-0.166792	0.0630766	0.008	1.644	0.4395
3	zCVLfrl	4	-0.135832	0.0580351	0.019	-0.0626799	0.068466	0.36	-0.162462	0.0631181	0.01	1.215	0.5447
3	zCVLfrl	5	-0.129393	0.0583394	0.027	-0.050007	0.0681362	0.463	-0.166074	0.0636046	0.009	1.605	0.4483
4	zBVRtot	1	0.0922249	0.0507286	0.069	0.0281502	0.0648163	0.664	0.0934772	0.0672907	0.165	0.713	0.7001
4	zBVRtot	2	0.103631	0.0509363	0.042	0.0273078	0.0644029	0.672	0.0840697	0.0672782	0.211	0.88	0.6441
4	zBVRtot	3	0.0994746	0.051104	0.052	0.0335532	0.0647592	0.604	0.0892474	0.0670638	0.183	0.676	0.7133
4	zBVRtot	4	0.0930288	0.051099	0.069	0.0302846	0.0646295	0.639	0.0914759	0.066864	0.171	0.664	0.7175
4	zBVRtot	5	0.0877607	0.0512124	0.087	0.0258485	0.0643569	0.688	0.0809992	0.0675971	0.231	0.615	0.7354
5	zAttention	1	-0.0722515	0.0561456	0.198	-0.0492858	0.0702293	0.483	-0.0186814	0.0682948	0.784	0.367	0.8322
5	zAttention	2	-0.0749688	0.056281	0.183	-0.0533755	0.0706774	0.45	-0.0112828	0.0683396	0.869	0.52	0.7711
5	zAttention	3	-0.0721249	0.0565438	0.202	-0.052803	0.0710445	0.457	-0.0193816	0.0683403	0.777	0.354	0.8377
5	zAttention	4	-0.081129	0.0562666	0.149	-0.0628593	0.0705078	0.373	-0.0182296	0.0683782	0.79	0.512	0.7742
5	zAttention	5	-0.0771945	0.0565355	0.172	-0.0563489	0.0701705	0.422	-0.022684	0.068424	0.74	0.377	0.828
6	zFluencyWord	1	-0.128983	0.0537934	0.016	-0.153328	0.0644233	0.017	0.0262938	0.0625033	0.674	4.952	0.0841
6	zFluencyWord	2	-0.134387	0.0536939	0.012	-0.136657	0.0641333	0.033	0.0306828	0.0624479	0.623	4.926	0.0852
6	zFluencyWord	3	-0.135573	0.0540171	0.012	-0.132578	0.0649895	0.041	0.0300067	0.0623284	0.63	4.816	0.09
6	zFluencyWord	4	-0.125795	0.053992	0.02	-0.139518	0.0646765	0.031	0.0328952	0.0621875	0.597	4.861	0.088
6	zFluencyWord	5	-0.12838	0.0542431	0.018	-0.140292	0.0642991	0.029	0.028664	0.0626784	0.647	4.667	0.097
7	zDigitSpanFwd	1	-0.0011901	0.0532606	0.982	-0.0556626	0.0584379	0.341	-0.0018772	0.0611148	0.975	0.584	0.7468
7	zDigitSpanFwd	2	-0.0097459	0.0533924	0.855	-0.0544351	0.0577205	0.346	-0.002002	0.0612687	0.974	0.475	0.7886
7	zDigitSpanFwd	3	-0.0084386	0.0535832	0.875	-0.0537162	0.0587265	0.36	-0.0002714	0.0613236	0.996	0.479	0.7869
7	zDigitSpanFwd	4	-0.0200254	0.0536013	0.709	-0.0520488	0.0582693	0.372	0.0041917	0.0610391	0.945	0.45	0.7985
7	zDigitSpanFwd	5	-0.0157522	0.0536872	0.769	-0.058271	0.0575182	0.311	0.0069314	0.0614152	0.91	0.632	0.7292
8	zDigitSpanBck	1	-0.0091486	0.0491549	0.852	-0.0636627	0.0648495	0.326	-0.0409799	0.0589205	0.487	0.477	0.7877
8	zDigitSpanBck	2	-0.0147453	0.0491133	0.764	-0.0621122	0.064274	0.334	-0.0390295	0.0588827	0.507	0.352	0.8385
8	zDigitSpanBck	3	-0.0160105	0.0493523	0.746	-0.0679436	0.0650253	0.296	-0.0451638	0.059007	0.444	0.425	0.8084
8	zDigitSpanBck	4	-0.0174321	0.0492881	0.724	-0.0658777	0.064695	0.309	-0.0396483	0.0588086	0.5	0.359	0.8358
8	zDigitSpanBck	5	-0.0170298	0.049402	0.73	-0.0676431	0.0642425	0.292	-0.0388254	0.0590143	0.511	0.392	0.8221
9	zclock_command	1	-0.0185013	0.0532539	0.728	-0.0415564	0.074149	0.575	-0.143039	0.0686431	0.037	2.132	0.3443
9	zclock_command	2	-0.0188166	0.0531419	0.723	-0.0415373	0.0738875	0.574	-0.136685	0.0684874	0.046	1.913	0.3842
9	zclock_command	3	-0.0223052	0.0534105	0.676	-0.0428904	0.0742382	0.563	-0.142009	0.0690027	0.04	1.963	0.3748
9	zclock_command	4	-0.0204825	0.0533837	0.701	-0.0438604	0.0738136	0.552	-0.139936	0.0686482	0.042	1.952	0.3769
9	zclock_command	5	-0.0186944	0.0535977	0.727	-0.0407782	0.0736821	0.58	-0.136864	0.0692637	0.048	1.889	0.3889
10	zLnTrailsAtestSec	1	0.0654006	0.0512245	0.202	-0.0024593	0.0604216	0.968	-0.0352494	0.0673905	0.601	1.595	0.4505
10	zLnTrailsAtestSec	2	0.0729919	0.051179	0.154	-0.0387629	0.0673396	0.565	-0.0387629	0.0673396	0.565	1.934	0.3802
10	zLnTrailsAtestSec	3	0.0694197	0.0514598	0.177	0.0014029	0.0607714	0.982	-0.0382416	0.0675592	0.571	1.758	0.4151
10	zLnTrailsAtestSec	4	0.0752435	0.0515567	0.144	-0.0026533	0.0607937	0.965	-0.0428497	0.0674891	0.525	2.153	0.3407
10	zLnTrailsAtestSec	5	0.0710938	0.0515214	0.168	0.0008171	0.0605868	0.989	-0.0461469	0.0679483	0.497	2.031	0.3622
11	zLnTrailsBtestSec	1	0.130625	0.0449547	0.004	-0.0274385	0.0622746	0.659	0.031691	0.0586343	0.589	4.656	0.0975
11	zLnTrailsBtestSec	2	0.131851	0.0450736	0.003	-0.021261	0.0620589	0.732	0.0178552	0.0586724	0.761	4.768	0.0922
11	zLnTrailsBtestSec	3	0.133842	0.0450557	0.003	-0.0214875	0.0625661	0.731	0.0281154	0.0590375	0.634	4.634	0.0986
11	zLnTrailsBtestSec	4	0.129742	0.0451761	0.004	-0.0150736	0.0622321	0.809	0.0188811	0.0586603	0.748	4.322	0.1152
11	zLnTrailsBtestSec	5	0.130131	0.0453751	0.004	-0.0256409	0.0619338	0.679	0.0211285	0.0590711	0.721	4.734	0.0938
12	zCrdRot	1	-0.655156	0.345272	0.058	-0.046408	0.383133	0.904	0.165784	0.386253	0.668	2.791	0.2478
12	zCrdRot	2	-0.746777	0.346064	0.031	-0.0725465	0.383767	0.85	0.157194	0.385415	0.683	3.389	0.1837
12	zCrdRot	3	-0.687241	0.348805	0.049	0.0441715	0.386804	0.909	0.144662	0.386528	0.708	3.145	0.2076
12	zCrdRot	4	-0.717866	0.348193	0.039	-0.0958371	0.381871	0.802	0.165161	0.384314	0.667	3.135	0.2085
12	zCrdRot	5	-0.701485	0.347966	0.044	-0.0789148	0.384599	0.837	0.182462	0.388996	0.639	3.114	0.2108
13	zidentpictot	1	-0.0325673	0.0584414	0.577	0.0158213	0.0710051	0.824	-0.0253753	0.0725958	0.727	0.298	0.8617
13	zidentpictot	2	-0.0382765	0.0585687	0.513	0.0060358	0.0710236	0.932	-0.0233262	0.0724621	0.748	0.233	0.8901
13	zidentpictot	3	-0.0371194	0.0588709	0.528	0.0143623	0.0702943	0.838	-0.0377976	0.0725876	0.603	0.381	0.8266
13	zidentpictot	4	-0.0400405	0.0585763	0.494	0.0006736	0.0705552	0.992	-0.0267011	0.0724333	0.712	0.199	0.9055
13	zidentpictot	5	-0.029984	0.0590362	0.612	-0.0070494	0.0701663	0.92	-0.0223613	0.0727223	0.758	0.063	0.969

## Sheet: 7-GINVAR_ANALYSIS_PTSD_COGN_IMT
ID	ROI	IMPUTATION	G1_PTSD -> COGN_EST	G1_PTSD -> COGN_SE	G1_PTSD -> COGN_P	G2_PTSD -> COGN_EST	G2_PTSD -> COGN_SE	G2_PTSD -> COGN_P	G3_PTSD -> COGN_EST	G3_PTSD -> COGN_SE	G3_PTSD -> COGN_P	GINVARIANT (Wald Test)	GINVARIANT_P
1	zMMStotnorm	1	0.0245364	0.0416574	0.556	-0.0721466	0.0584793	0.217	-0.0742466	0.0542815	0.171	2.884	0.2365
1	zMMStotnorm	2	0.0321336	0.0415518	0.439	-0.0626027	0.0584224	0.284	-0.07521	0.0539618	0.163	3.151	0.2069
1	zMMStotnorm	3	0.0346186	0.0417367	0.407	-0.0705133	0.0583875	0.227	-0.0655165	0.0542199	0.227	3.165	0.2055
1	zMMStotnorm	4	0.026679	0.0415765	0.521	-0.0680686	0.0584464	0.244	-0.0775825	0.0540896	0.151	3.033	0.2195
1	zMMStotnorm	5	0.0323092	0.0417749	0.439	-0.0592767	0.0593304	0.318	-0.0706637	0.0543416	0.193	2.873	0.2377
2	zcvltca	1	0.0312182	0.05242	0.551	-0.13792	0.0606509	0.023	-0.026013	0.0606382	0.668	4.495	0.1057
2	zcvltca	2	0.0350436	0.0525943	0.505	-0.132299	0.0604604	0.029	-0.149088	0.0597788	0.013	4.379	0.1119
2	zcvltca	3	0.0375842	0.0526845	0.476	-0.136019	0.0605433	0.025	-0.0233451	0.0606782	0.7	4.716	0.0946
2	zcvltca	4	0.0407255	0.0528379	0.441	-0.132948	0.0608658	0.029	-0.0286599	0.060486	0.636	4.648	0.0979
2	zcvltca	5	0.0357387	0.0526193	0.497	-0.145017	0.0607814	0.017	-0.0254778	0.0610984	0.677	5.105	0.0779
3	zCVLfrl	1	0.0024396	0.0519266	0.963	-0.0617054	0.0655847	0.347	0.009415	0.0640648	0.883	0.762	0.6831
3	zCVLfrl	2	0.0047482	0.052198	0.928	-0.0554433	0.064952	0.393	0.0094625	0.0637153	0.882	0.662	0.7181
3	zCVLfrl	3	0.0095013	0.0525229	0.856	-0.0592158	0.0652898	0.364	0.0109841	0.0638285	0.863	0.814	0.6658
3	zCVLfrl	4	0.0042025	0.0522437	0.936	-0.0526884	0.0652515	0.419	0.0099535	0.0639405	0.876	0.599	0.7411
3	zCVLfrl	5	0.0048304	0.0522861	0.926	-0.0647393	0.0652831	0.321	0.0103707	0.0643962	0.872	0.876	0.6453
4	zBVRtot	1	0.0398603	0.046542	0.392	0.105493	0.0628952	0.093	0.0432505	0.0661547	0.513	0.772	0.6799
4	zBVRtot	2	0.028384	0.0468	0.544	0.11061	0.0625651	0.077	0.0506255	0.066108	0.444	1.117	0.5722
4	zBVRtot	3	0.0274297	0.0469227	0.559	0.111849	0.0624583	0.073	0.0469406	0.0660074	0.477	1.189	0.552
4	zBVRtot	4	0.0354145	0.0467712	0.449	0.111739	0.062875	0.076	0.0445271	0.065819	0.499	1.006	0.6048
4	zBVRtot	5	0.0326025	0.046852	0.487	0.123811	0.0630686	0.05	0.0533259	0.0663783	0.422	1.371	0.5038
5	zAttention	1	0.0158421	0.0512481	0.757	0.0483801	0.0664964	0.467	-0.0215878	0.067433	0.749	0.547	0.7609
5	zAttention	2	0.0246047	0.0514522	0.633	0.0434223	0.0669488	0.517	-0.0294642	0.0671992	0.661	0.653	0.7215
5	zAttention	3	0.0225893	0.0516022	0.662	0.0435529	0.0666822	0.514	-0.0260012	0.0674379	0.7	0.575	0.7503
5	zAttention	4	0.0147443	0.0512616	0.774	0.058621	0.066887	0.381	-0.0234297	0.06742	0.728	0.749	0.6878
5	zAttention	5	0.0258074	0.0514508	0.616	0.0518498	0.0669491	0.439	-0.0179499	0.0674397	0.79	0.555	0.7578
6	zFluencyWord	1	0.0045123	0.0493091	0.927	-0.0156874	0.0625138	0.802	-0.0046346	0.0619639	0.94	0.065	0.9682
6	zFluencyWord	2	0.0160718	0.049323	0.745	-0.0206592	0.0623032	0.74	-0.0036476	0.061855	0.953	0.219	0.8961
6	zFluencyWord	3	0.0091615	0.0495839	0.853	-0.0256529	0.0626805	0.682	-0.0016267	0.061822	0.979	0.191	0.9089
6	zFluencyWord	4	0.0038003	0.0493411	0.939	-0.026022	0.0629208	0.679	-0.0046137	0.0617013	0.94	0.141	0.9321
6	zFluencyWord	5	0.0109795	0.049562	0.825	-0.0310441	0.063012	0.622	-0.0039284	0.0620226	0.949	0.275	0.8715
7	zDigitSpanFwd	1	-0.0720994	0.0494654	0.145	-0.0958641	0.0561895	0.088	-0.101728	0.0607559	0.094	0.174	0.9167
7	zDigitSpanFwd	2	-0.0644847	0.0496951	0.194	-0.0992559	0.0554931	0.074	-0.103979	0.0608498	0.087	0.332	0.8472
7	zDigitSpanFwd	3	-0.069878	0.049785	0.16	-0.0961156	0.0561733	0.087	-0.103865	0.0610194	0.089	0.221	0.8955
7	zDigitSpanFwd	4	-0.0631104	0.0495942	0.203	-0.0990945	0.0562623	0.078	-0.102237	0.0607428	0.092	0.338	0.8445
7	zDigitSpanFwd	5	-0.0657834	0.049676	0.185	-0.0916358	0.055738	0.1	-0.103544	0.0610026	0.09	0.256	0.88
8	zDigitSpanBck	1	-0.0437118	0.0454286	0.336	0.0318608	0.062567	0.611	0.0123438	0.0584375	0.833	1.144	0.5645
8	zDigitSpanBck	2	-0.0339689	0.0455055	0.455	0.0281287	0.0619903	0.65	0.0080554	0.0583714	0.89	0.739	0.6912
8	zDigitSpanBck	3	-0.0355804	0.0456729	0.436	0.0329285	0.0623369	0.597	0.0116657	0.0585993	0.842	0.899	0.6378
8	zDigitSpanBck	4	-0.0358282	0.0453978	0.43	0.0277723	0.0627011	0.658	0.0095266	0.0583853	0.87	0.791	0.6734
8	zDigitSpanBck	5	-0.0375409	0.0455562	0.41	0.027243	0.0625091	0.663	0.0105156	0.0584553	0.857	0.839	0.6575
9	zclock_command	1	-0.0149507	0.0488916	0.76	-0.118084	0.0716947	0.1	-0.0143078	0.067975	0.833	1.591	0.4514
9	zclock_command	2	-0.0122566	0.0488641	0.802	-0.112991	0.0715255	0.114	-0.0131582	0.067756	0.846	1.508	0.4704
9	zclock_command	3	-0.0075857	0.0490756	0.877	-0.120098	0.0713414	0.092	-0.0175122	0.0683663	0.798	1.797	0.4071
9	zclock_command	4	-0.0172405	0.0488953	0.724	-0.117954	0.0715629	0.099	-0.0172197	0.0680199	0.8	1.515	0.4689
9	zclock_command	5	-0.0143698	0.0490653	0.77	-0.126408	0.0719673	0.079	-0.0209216	0.0684572	0.76	1.787	0.4091
10	zLnTrailsAtestSec	1	-0.0185387	0.0470617	0.694	0.059851	0.0582742	0.304	0.0903362	0.0669004	0.177	2.139	0.3431
10	zLnTrailsAtestSec	2	-0.0247303	0.04712	0.6	0.088234	0.066773	0.186	0.088234	0.066773	0.186	2.381	0.3041
10	zLnTrailsAtestSec	3	-0.0228713	0.0473467	0.629	0.0536729	0.0583113	0.357	0.0917975	0.0671138	0.171	2.251	0.3245
10	zLnTrailsAtestSec	4	-0.0271904	0.0472641	0.565	0.0630507	0.0589128	0.285	0.0965866	0.067056	0.15	2.763	0.2512
10	zLnTrailsAtestSec	5	-0.0204872	0.0472173	0.664	0.0636448	0.058913	0.28	0.0975285	0.067319	0.147	2.472	0.2906
11	zLnTrailsBtestSec	1	0.0204343	0.0413014	0.621	0.120978	0.0600613	0.044	-0.0025501	0.0583158	0.965	2.573	0.2763
11	zLnTrailsBtestSec	2	0.0123355	0.0414988	0.766	117647	0.0598733	0.049	0.0027989	0.0582927	0.962	2.509	0.2853
11	zLnTrailsBtestSec	3	0.0134543	0.0414544	0.746	0.119907	0.0600333	0.046	-0.0015375	0.0587641	0.979	2.657	0.2649
11	zLnTrailsBtestSec	4	0.0180391	0.0414148	0.663	0.112079	0.0603067	0.063	0.00688	0.0584054	0.906	2.025	0.3633
11	zLnTrailsBtestSec	5	0.0156838	0.0415845	0.706	0.1185	0.0602228	0.049	0.0010145	0.0586281	0.986	2.471	0.2907
12	zCrdRot	1	-0.402225	0.312771	0.198	-0.155231	0.369314	0.674	-0.263435	0.374949	0.482	0.267	0.8751
12	zCrdRot	2	-0.339026	0.314389	0.281	-0.21315	0.371787	0.566	-0.234812	0.373809	0.53	0.08	0.9606
12	zCrdRot	3	-0.369012	0.315634	0.242	-0.252021	0.372239	0.498	0.226724	0.3757	0.546	0.101	0.9506
12	zCrdRot	4	-0.393707	0.314767	0.211	-0.197033	0.370259	0.595	-0.27588	0.373769	0.46	0.17	0.9185
12	zCrdRot	5	-0.340591	0.31425	0.278	-0.231411	0.373998	0.536	-0.274231	0.377544	0.468	0.052	0.9742
13	zidentpictot	1	-0.0936455	0.053621	0.081	-0.0420548	0.0693162	0.544	-0.0131981	0.0696525	0.85	0.909	0.6349
13	zidentpictot	2	-0.0880414	0.0537644	0.102	-0.0381551	0.0695814	0.583	-0.0104624	0.0694905	0.88	0.845	0.6554
13	zidentpictot	3	-0.0962765	0.0537827	0.073	-0.0518874	0.0683413	0.448	-0.0040421	0.0698357	0.954	1.111	0.5739
13	zidentpictot	4	-0.100999	0.0537483	0.06	-0.0313679	0.0692132	0.65	-0.0084864	0.0696248	0.903	1.293	0.5239
13	zidentpictot	5	-0.0877061	0.0536976	0.102	-0.0374491	0.0695068	0.59	-0.0161015	0.0698505	0.818	0.745	0.6891

## Sheet: NOTES
In Stata to get p-value two sided
gen pv=2*(1-norm(abs(Z)))
